# Supplementary material for: Clinical and Microbiological Profile of Hospital-Acquired and Ventilator-Associated Pneumonia in Critically Ill Patients: A Retrospective Observational Study
Source: Antibiotics (Basel). 2026 Feb 22;15(2):232. doi: 10.3390/antibiotics15020232 (PMC12938439; doi:10.3390/antibiotics15020232)
Supplement: Supplementary file 1 [file antibiotics-15-00232-s001.zip]

Archive with 1 entries (1 files):
- antibiotics-4128192-supplementary.pdf
